# Supplementary material for: Predictive value of soluble suppression of tumorigenicity 2 in atrial fibrillation: a systematic review and meta-analysis
Source: Front Cardiovasc Med. 2024 Jan 11;10:1308166. doi: 10.3389/fcvm.2023.1308166 (PMC10808625; doi:10.3389/fcvm.2023.1308166)
Supplement: Supplementary file 1 [file Datasheet1.zip]

Archive with 16 entries (15 files):
- Data Sheet 1_v1/
- Data Sheet 1_v1/Supplementary Figure2A.tif
- Data Sheet 1_v1/Supplementary Figure2B.tif
- Data Sheet 1_v1/Supplementary Figure2C.tif
- Data Sheet 1_v1/Supplementary Figure3A.tif
- Data Sheet 1_v1/Supplementary Figure3B.tif
- Data Sheet 1_v1/Supplementary Figure3C.tif
- Data Sheet 1_v1/Supplementary Figure4A.tif
- Data Sheet 1_v1/Supplementary Figure4B.tif
- Data Sheet 1_v1/Supplementary Figure4C.tif
- Data Sheet 1_v1/Supplementary Figure5A.tif
- Data Sheet 1_v1/Supplementary Figure5B.tif
- Data Sheet 1_v1/Supplementary Figure5C.tif
- Data Sheet 1_v1/Supplementary Figure6A.tif
- Data Sheet 1_v1/Supplementary Figure6B.tif
- Data Sheet 1_v1/Supplementary Figure6C.tif
